# Supplementary material for: Developing effective workforce training to support the long‐term care of older adults: A review of reviews
Source: Health Soc Care Community. 2022 Jul 5;30(6):2202–17. doi: 10.1111/hsc.13897 (PMC10084219; doi:10.1111/hsc.13897)
Supplement: Supplementary file 1 — Table S1. [file HSC-30-2202-s001.xlsx]

## Sheet: Quality Appraisal
Author	Year	1. Did the research questions and inclusion criteria for the review include the components of PICO? (Yes/No)	2. Did the report of the review contain an explicit statement that the review methods were established prior to the conduct of the review and did the report justify any significant deviations from the protocol? (Yes/Particla Yes/ No)		3. Did the review authors explain their selection of the study designs for inclusion in the review? (Y/N)	4. Did the review authors use a comprehensive literature search strategy? (Yes/Partial Yes/ No)		5. Did the review authors perform study selection in duplicate? (Yes/No)	6. Did the review authors perform data extraction in duplicate? (Yes/No)	7. Did the review authors provide a list of excluded studies and justify the exclusions? (Yes/Partial Yes/ No)		8. Did the review authors describe the included studies in adequate detail? (Yes/Partial Yes/ No)		9. Did the review authors use a satisfactory technique for assessing the risk of bias (RoB) in individual studies that were included in the review? (Yes/partial yes/ No/Includes Only)				10. Did the review authors report on the sources of funding for the studies included in the review? (Yes/No)	11. If meta-analysis was performed did the review authors use appropriate methods for statistical combination of results? (Yes/No/ No meta-analysis conducted)		12. If meta-analysis was performed, did the review authors assess the potential impact of RoB in individual studies on the results of the meta-analysis or other evidence synthesis? (Yes/No/ No meta-analysis conducted)	13. Did the review authors account for RoB in individual studies when interpreting / discussing the results of the review? (Yes/ No)	14. Did the review authors provide a satisfactory explanation for, and discussion of, any heterogeneity observed in the results of the review? (Yes/No)	15. If they performed quantitative synthesis did the review authors carry out an adequate investigation of publication bias (small study bias) and discuss its likely impact on the results of the review? (Yes/No/ No meta-analysis conducted)	16. Did the review authors report any potential sources of conflict of interest, including any funding they received for conducting the review?
		For Yes:  Population  Intervention  Comparator group  Outcome	For Partial Yes included ALL the following:  review question(s)  a search strategy  inclusion/exclusion criteria  a risk of bias assessment	For Yes: As for partial yes, (protocol should be registered) and should have specified:  a meta-analysis/synthesis plan, if appropriate, and  a plan for investigating causes of heterogeneity  justification for any deviations from the protocol	For Yes, the review should satisfy ONE of the following:  Explanation for including only RCTs  OR Explanation for including only NRSI  OR Explanation for including both RCTs and NRSI	For Partial Yes (all the following):  searched at least 2 databases (relevant to research question)  provided key word and/or search strategy  justified publication restrictions (eg, language)	For Yes, should also have (all the following):  searched the reference lists/bibliographies of included studies  searched trial/study registries  included/consulted content experts in the field  where relevant, searched for grey literature  conducted search within 24 months of completion of the review	For Yes, either ONE of the following:  at least two reviewers independently agreed on selection of eligible studies and achieved consensus on which studies to include  OR two reviewers selected a sample of eligible studies and achieved good agreement (at least 80%), with the remainder selected by one reviewer	For Yes, either ONE of the following:  at least two reviewers achieved consensus on which data to extract  Yes from included studies  OR two reviewers extracted data from a sample of eligible studies and achieved good agreement (at least 80 per cent), with the remainder extracted by one reviewer	For Partial Yes:  provided a list of all potentially relevant studies that were read in full text form but excluded from the review	For Yes, must also have:  Justified the exclusion from the review of each potentially relevant study	For Partial Yes (ALL the following):  described populations  described interventions  described comparators  described outcomes  described research designs	For Yes, should also have ALL the following:  described population in detail  described intervention and comparator in detail  described study’s setting  timeframe for follow-up	RCTs For Partial Yes, must have assessed  unconcealed allocation, and  lack of blinding of patients and assessors when assessing outcomes (unnecessary for objective outcomes such as all cause mortality)	RCT For Yes, must also have assessed RoB from:  allocation sequence that was not truly random, and  selection of the reported result from among multiple measurements or analyses of a specified outcome	NRSI For Partial Yes, must have assessed RoB:  from confounding, and  from selection bias	NSRI For Yes, must also have assessed RoB:  methods used to ascertain exposures and outcomes, and  selection of the reported result from among multiple measurements or analyses of a specified outcome	For Yes  Must have reported on the sources of funding for individual studies included in the review. Note: Reporting that the reviewers looked for this information but it was not reported by study authors also qualifies	RCTs For Yes:  The authors justified combining the data in a meta-analysis  AND they used an appropriate weighted technique to combine study results and adjusted for heterogeneity if present.  AND investigated the causes of any heterogeneity	For NRSI For Yes:  The authors justified combining the data in a meta-analysis  AND they used an appropriate weighted technique to combine study results, adjusting for heterogeneity if present  AND they statistically combined effect estimates from NRSI that were adjusted for confounding, rather than combining raw data, or justified combining raw data when adjusted effect estimates were not ava…	For Yes:  included only low risk of bias RCTs  OR, if the pooled estimate was based on RCTs and/or NRSI at variable RoB, the authors performed analyses to investigate possible impact of RoB on summary estimates of effect	For Yes:  included only low risk of bias RCTs  OR, if RCTs with moderate or high RoB, or NRSI were included the review provided a discussion of the likely impact of RoB on the results	For Yes:  There was no significant heterogeneity in the results  OR if heterogeneity was present the authors performed an investigation of sources of any heterogeneity in the results and discussed the impact of this on the results of the review	For Yes:  performed graphical or statistical tests for publication bias and discussed the likelihood and magnitude of impact of publication bias	For Yes:  The authors reported no competing interests OR  The authors described their funding sources and how they managed potential conflicts of interest	Author (year)
Bauer M et al.	2018	Yes	Partial Yes		No	No		No	No	No		Yes		Partial Yes		No		Yes	No meta-analysis conducted	No meta-analysis conducted	No meta-analysis conducted	Yes	No	No meta-analysis conducted	Yes	Bauer M et al. (2018)
Cooper	2017	Yes	Partial Yes		No	No		No	No	No		Partial Yes		No		No		No	No meta-analysis conducted	No meta-analysis conducted	No meta-analysis conducted	Yes	No	No meta-analysis conducted	Yes	Cooper (2017)
Eggenberger	2013	Yes	Partial Yes		Yes	Partial Yes		Yes	Yes	No		Yes		Partial Yes		Yes		No	No meta-analysis conducted	No meta-analysis conducted	No meta-analysis conducted	Yes	No	No meta-analysis conducted	Yes	Eggenberger (2013)
Elliott	2012	Yes	Partial Yes		Yes	Partial Yes		Yes	No	Partial Yes		Yes		Partial Yes		N/A		Yes	No	N/A	Yes	Yes	No	No	Yes	Elliott (2012)
Higgins	2019	No	No		Yes	Partial Yes		Yes	Yes	No		No		No		No		Yes	No meta-analysis conducted	No meta-analysis conducted	No meta-analysis conducted	No	No	No meta-analysis conducted	Yes	Higgins (2019)
Jurcek	2021	Yes	Partial Yes		No	No		Yes	Yes	No		Yes		N/A		No		Yes	No meta-analysis conducted	No meta-analysis conducted	No meta-analysis conducted	Yes	No	No meta-analysis conducted	Yes	Jurcek (2021)
Kuske	2007	Yes	Partial Yes		Yes	Partial Yes		Yes	No	No		Yes		No		No		No	No meta-analysis conducted	No meta-analysis conducted	No meta-analysis conducted	Yes	No	No meta-analysis conducted	Yes	Kuske (2007)
Liao	2020	Yes	Partial Yes		No	Partial Yes		No	No	Partial Yes		No		N/A		No		Yes	No meta-analysis conducted	No meta-analysis conducted	No meta-analysis conducted	Yes	No	No meta-analysis conducted	No	Liao (2020)
Mason	2011	No	No		No	No		No	No	No		No		No		No		No	No meta-analysis conducted	No meta-analysis conducted	No meta-analysis conducted	No	No	No meta-analysis conducted	Yes	Mason (2011)
Nguyen	2019	Yes	Partial Yes		Yes	Yes		Yes	Yes	No		Yes		Yes		Yes		No	Yes	Yes	No	Yes	Yes	Yes	No	Nguyen (2019)
Pleasant	2020	Yes	Partial Yes		No	No		No	Yes	No		No		Partial Yes		No		No	No meta-analysis conducted	No meta-analysis conducted	No meta-analysis conducted	Yes	Yes	No meta-analysis conducted	No	Pleasant (2020)
Rapaport	2017	Yes	Partial Yes		Yes	Yes		Yes	Yes	No		Yes		No		No		Yes	No meta-analysis conducted	No meta-analysis conducted	No meta-analysis conducted	Yes	No	No meta-analysis conducted	Yes	Rapaport (2017)
Rivett	2019	Yes	Partial Yes		No	Partial Yes		No	No	No		Yes		No		Yes		No	No meta-analysis conducted	No meta-analysis conducted	No meta-analysis conducted	Yes	No	No meta-analysis conducted	No	Rivett (2017)
Spector	2013	Yes	Partial Yes		Yes	Partial Yes		No	No	No		No		No		Yes		No	No meta-analysis conducted	No meta-analysis conducted	No meta-analysis conducted	Yes	No	No meta-analysis conducted	No	Spector (2017)
Claire A. Surr and Cara Gates	2017	Yes	Yes		No	Partial Yes		No	No	No		Partial Yes		N/A		Partial Yes		Yes	No meta-analysis conducted	No meta-analysis conducted	No meta-analysis conducted	Yes	Yes	No meta-analysis conducted	No	Claire A. Surr and Cara Gates (2017)
Williams	2016	Yes	Yes		Yes	Yes		No	No	No		No		N/A		No		Yes	No meta-analysis conducted	No meta-analysis conducted	No meta-analysis conducted	No	No	No meta-analysis conducted	No	Williams (2016)
